# Supplementary material for: Germline stem cell integrity and quiescence are controlled by an AMPK-dependent neuronal trafficking pathway
Source: PLoS Genet. 2023 Apr 14;19(4):e1010716. doi: 10.1371/journal.pgen.1010716 (PMC10132661; doi:10.1371/journal.pgen.1010716)
Supplement: S1 Data File — (XLSX) [file pgen.1010716.s015.xlsx]

## Sheet: Fig 1
Germline stem cell integrity and quiescence are controlled by an AMPK-dependent neuronal trafficking pathway
Christopher Wong, Pratik Kadekar, Elena Jurczak, Richard Roy
Data availability document
Figure 1
Fig 1A						Fig 1C	Note: data combined from three independent experiments					Fig 1D
	% of egg laying post-dauer animals						daf-2	daf-2; aak(0)	daf-2; aak(0); rr166	daf-2; aak(0); rr267			Day	daf-2	daf-2; aak(0)	daf-2; aak(0); rr166	daf-2; aak(0); rr267
	Trial 1	Trial 2	Trial 3			Post-dauer brood size	195	2	90	84		Dauer survival (%)	1	100	100	100	100
daf-2	100	100	100				220	5	80	113			2	100	96	98	95
daf-2; aak(0)	2	1	0				205	0	110	43			3	100	92	92	82
daf-2; aak(0); rr166	81	87	83				185	4	130	60			4	100	90	82	70
daf-2; aak(0); rr267	67	77	58				188	0	77	48			5	100	90	74	52
							279	0	99	77			6	100	54	72	36
Fig 1B	Note: data combined from three independent experiments						268	5	105	133			7	100	12	54	12
	daf-2	daf-2; aak(0)	daf-2; aak(0); rr166	daf-2; aak(0); rr267			285	28	112.333	128			8	100	4	12	0
No. of germ cells in dauer larvae	35	148	75	110			267	0	75.3333	104			9	100	0	2
	36	156	60	116			215	39	92	69			10	100	0	0
	32	166	58	113			248	0	45	114			11	98
	38	175	63	113			285	2	54.3333	142			12	98
	33	154	70	119			256	19	86	57			13	96
	39	149	69	136			251	0	101.333	137			14	94
	40	152	58	84			357	6	91	56			15	92
	31	135	61	81			325	0	86	79			16	92
	33	142	70	87			228	21	84.6667	147			17	90
	35	157	68	110			293	0	108.333	135			18	86
	36.3333	111.333	54	113			240	1	101.667	135			19	84
	38.3333	92	68	113			332	0	101.667	64			20	84
	43.3333	79.3333	58	89			206	0	83	108			21	84
	35.3333	113.333	77	84			227	0	104.333	111			22	82
	39	131	65	85			217	0	100.333	101			23	82
	46	93.6667	78	93			294	0	79	78			24	80
	47	105.333	47	86			230	16	87	66			25	76
	50	126.333	65	96			265	19	121				26	72
	45.3333	111.333	79	83			258	0	74.3333				27	68
	42.3333	107.333	62	87				2	66.6667				28	66
	44.3333	125	81	79					79.6667				29	62
	46	140.333	71	77					90.6667				30	60
	43.6667	100.333	75	87					61				31	54
	42.6667	131.333	54	84					90.6667				32	48
	47.3333	117.333	61	122					87.0933				33	30
	44.6667	153	74	88									34	20
	36.6667	137	49	84									35	10
	44.3333	109.667	71	99									36	10
	47.3333	107.667	79	96									37	8
	47.3333	100.667	85	101									38	4
	33	77.6667	85	103									39	2
	39	127.333	68	94									40	0
	40	114	69	95
	31	117	81	55
	33	133.333	67	58
	35	108	57	55
	36.3333	146.667	67	107
	38.3333	122.333	57	105
	43.3333	116.667	79	100
	35.3333	152.333	62	79
	39	137.667	77	81
	46	136	52	70
	47	139	64	50
	50	137.333	78	52
	45.3333	136.333	57	51
	42.3333	133.333	82	67
	44.3333	133.667	71	71
	46	129	85	67
		137.333	52	75
		125.667	62	74
		146	75	99
		130.667	53	98
		125	57	117
		126.827	81	119
			89	114
			85	134
			70	146
			72	120
			84	100
			50	118
			65	104
			57	107
			80	108
			59	107
			73	103
			45	117
			63	113
			81	142
			66	137
			77	132
			70	102
			68	134
			57	106
			63	105
			69	101
			46
			63
			80
			81
			80
			69
			62
			82

## Sheet: Fig 2
Figure 2
Fig 2A
	% egg laying post-dauer animals
	Trial 1	Trial 2	Trial 3
daf-2; aak(0)	0	0	0
daf-2; aak(0); tbc-7(RNAi)	90	92	88
daf-2; aak(0); rr166	97	84	91
daf-2; aak(0); rr166 + fosmid line 1	20	22	20
daf-2; aak(0); rr166 + fosmid line 2	4	0	0
daf-2; aak(0); rr166 + fosmid line 3	4	10	8
Fig 2D
	% egg laying post-dauer animals
	Trial 1	Trial 2	Trial 3
daf-2; aak(0); tbc-7	91	92	88
daf-2; aak(0); tbc-7; [unc-119p::tbc-7] line 1	27	22	34
daf-2; aak(0); tbc-7; [unc-119p::tbc-7] line 2	30	36	40
daf-2; aak(0); tbc-7; [unc-119p::tbc-7] line 3	24	24	18
Fig 2E
	% egg laying post-dauer animals
	Trial 1		Trial 2		Trial 3
	L4440	tbc-7(RNAi)	L4440	tbc-7(RNAi)	L4440	tbc-7(RNAi)
daf-2; aak(0) Whole animal	0	91	0	90	0	90
daf-2; aak(0) Germline	0	11	2	14	0	0
daf-2; aak(0) Neuronal	4	78	2	74	0	82

## Sheet: Fig 3
Figure 3
Fig 3B
Please refer to Table S3
Fig 3C
	% egg laying post-dauer animals
	Trial 1		Trial 2		Trial 3
	L4440	rab-7(RNAi)	L4440	rab-7(RNAi)	L4440	rab-7(RNAi)
daf-2; aak(0); tbc-7 Whole animal	76	20	80	12	84	8
daf-2; aak(0); tbc-7 Germline	84	86	84	80	86	84
daf-2; aak(0); tbc-7 Neuronal	90	4	87	0	92	0
Fig 3D
	% egg laying post-dauer animals
	Trial 1	Trial 2	Trial 3
daf-2; aak(0)	0	0	0
daf-2; aak(0); [rgef-1p::rab-7 WT] line 1	0	0	0
daf-2; aak(0); [rgef-1p::rab-7 WT] line 2	15	0	12
daf-2; aak(0); [rgef-1p::rab-7 WT] line 3	30	0	15
daf-2; aak(0); [rgef-1p::rab-7 GTP-locked] line 1	64	58	66
daf-2; aak(0); [rgef-1p::rab-7 GTP-locked] line 2	40	42	40
daf-2; aak(0); [rgef-1p::rab-7 GTP-locked] line 3	64	70	66

## Sheet: Fig 4
Figure 4
Fig 4B
	% egg laying post-dauer animals
	Trial 1					Trial 2					Trial 3
Days in dauer	1	3	5	7	9	1	3	5	7	9	1	3	5	7	9
daf-2	100	100	100	100	100	100	100	100	100	100	100	100	100	100	100
mir-1; daf-2	100	100	100	68	66	100	100	100	70	60	100	100	100	70	54
mir-44; daf-2	100	82	68	54	24	98	70	52	44	30	100	66	44	40	40
Fig 4C
	% egg laying post-dauer animals
	Trial 1		Trial 2		Trial 3
	L4440	rab-7(RNAi)	L4440	rab-7(RNAi)	L4440	rab-7(RNAi)
daf-2	100	86	100	86	100	88
mir-1; daf-2	96	24	100	20	100	38
mir-44; daf-2	96	40	94	38	96	50
Fig 4D
	% egg laying post-dauer animals
	Trial 1	Trial 2	Trial 3
daf-2	100	100	100
daf-2; [rgef-1p::tbc-7 WT 3'UTR] line 1	100	100	100
daf-2; [rgef-1p::tbc-7 WT 3'UTR] line 2	92	90	100
daf-2; [rgef-1p::tbc-7 WT 3'UTR] line 3	100	100	100
daf-2; [rgef-1p::tbc-7 deletion 3'UTR] line 1	48	50	52
daf-2; [rgef-1p::tbc-7 deletion 3'UTR] line 2	44	42	40
daf-2; [rgef-1p::tbc-7 deletion 3'UTR] line 3	40	32	38
Fig 4E
	% egg laying post-dauer animals
	Trial 1	Trial 2	Trial 3
daf-2; aak(0)	0	0	0
daf-2; aak(0); [rgef-1::mir-1] line 1	90	88	90
daf-2; aak(0); [rgef-1::mir-1] line 2	74	80	72
daf-2; aak(0); [rgef-1::mir-1] line 3	78	88	90
daf-2; aak(0); [rgef-1::mir-44] line 1	64	60	66
daf-2; aak(0); [rgef-1::mir-44] line 2	64	68	66
daf-2; aak(0); [rgef-1::mir-44] line 3	80	76	70

## Sheet: Fig 5
Figure 5
Fig 5A
	Relative Protein Abundance
daf-2	1.35
daf-2; aak(0)	1.26
Fig 5A'
	Relative Protein Abundance
WT	0.835
S520F	0.937
Fig 5D
	% egg laying post-dauer animals
	Trial 1	Trial 2	Trial 3
daf-2	100	100	100
daf-2; [rgef-1p::tbc-7 WT] line 1	100	100	100
daf-2; [rgef-1p::tbc-7 WT] line 2	92	90	100
daf-2; [rgef-1p::tbc-7 WT] line 3	100	100	100
daf-2; [rgef-1p::tbc-7 non-phosphorylable] line 1	30	36	40
daf-2; [rgef-1p::tbc-7 non-phosphorylable] line 2	30	32	30
daf-2; [rgef-1p::tbc-7 non-phosphorylable] line 3	34	36	36
Fig 5E
	% egg laying post-dauer animals
	Trial 1	Trial 2	Trial 3
daf-2; aak(0)	0	0	0
daf-2; aak(0); [rgef-1p::tbc-7 WT] line 1	0	0	0
daf-2; aak(0); [rgef-1p::tbc-7 WT] line 2	0	10	4
daf-2; aak(0); [rgef-1p::tbc-7 WT] line 3	0	0	0
daf-2; aak(0); [rgef-1p::tbc-7 phosphomimetic] line 1	68	72	60
daf-2; aak(0); [rgef-1p::tbc-7 phosphomimetic] line 2	60	54	62
daf-2; aak(0); [rgef-1p::tbc-7 phosphomimetic] line 3	64	66	58

## Sheet: Fig S1
Figure S1
Fig S1A
	% egg-laying post-dauer animals
daf-2	100
daf-2; aak(0)	0
daf-2; aak(0); rr166	91
daf-2; aak(0); rr249	78
daf-2; aak(0); rr256	64
daf-2; aak(0); rr261	64
daf-2; aak(0); rr266	82
daf-2; aak(0); rr267	64
daf-2; aak(0); rr268	68
daf-2; aak(0); rr289	62
Fig S1B
	No. of germ cells in dauer larvae
daf-2	35
daf-2; aak(0)	117
daf-2; aak(0); rr166	68
daf-2; aak(0); rr249	97
daf-2; aak(0); rr256	85
daf-2; aak(0); rr261	90
daf-2; aak(0); rr266	65
daf-2; aak(0); rr267	97
daf-2; aak(0); rr268	75
daf-2; aak(0); rr289	112
Fig S1C
	Post-dauer brood size
daf-2	166
daf-2; aak(0)	0
daf-2; aak(0); rr166	95
daf-2; aak(0); rr249	79
daf-2; aak(0); rr256	72
daf-2; aak(0); rr261	72
daf-2; aak(0); rr266	80
daf-2; aak(0); rr267	95
daf-2; aak(0); rr268	99
daf-2; aak(0); rr289	87

## Sheet: Fig S2
Figure S2
Fig S2A'
	Relative protein abundance (H3K4me3)
daf-2	0.79
daf-2; aak(0)	1.87
daf-2; aak(0); rr166	1.3
Fig S2A''
	Relative protein abundance (H3K9me3)
daf-2	0
daf-2; aak(0)	0.5
daf-2; aak(0); rr166	0.05
Fig S2B
	H3K4me3/DAPI per nucleus
daf-2	1.035	1.035	1	0.995	0.93	1	1.04	1.035	0.945	1.005	0.975	1.065	0.9725	1.09	1.04	1.065	0.87	1.055	1.025	0.9	1.025
Fig S2C
	H3K4me9/DAPI per nucleus
daf-2	0.94	1	1.015	1.025	0.99	0.9	0.945	1.05	1.035	0.92	1.075	1.025	1.04	1.045	1.065	0.94	0.785	0.94	1.065	1.03	1.045	0.94	0.91
Fig S2B'
	H3K4me3/DAPI per nucleus
daf-2; aak(0)	0.19	0.34	0.315	0.365	0.37	0.405	0.33	0.285	0.4	0.43	0.56	0.55	0.635	0.63	0.685	0.795	0.755	0.895	1.11	1.31	1.395	1.475
Fig S2C'
	H3K4me9/DAPI per nucleus
daf-2; aak(0)	0.795	1.565	0.83	1.56	1.605	0.715	0.865	1.505	1.165	1.48	1.26	0.885	0.45	1.115	1.56	1.27	0.5	1.67	1.835	1.27	1.215
Fig S2B''
	H3K4me3/DAPI per nucleus
daf-2; aak(0); rr166	1.075	1.02	1.02	0.994	0.97	1.07	1.04	1.04	1.005	0.955	1.01	1.035	0.984	1.03	0.99	1.11	0.945	0.91	1.04	1.0475	1.04
Fig S2C''
	H3K4me9/DAPI per nucleus
daf-2; aak(0); rr166	1.06	1.085	1.1	1.06	1.185	1.065	0.9565	0.97	0.96	1.06	1.1	0.99	0.94	1.08	1.08	1	1.01	1.02	1.055	0.985

## Sheet: Fig S3
Figure S3
Fig S3A'
	Relative protein abundance (H3K4me3)
daf-2	0.3
daf-2; aak(0)	1.2
daf-2; aak(0); rr166	0.78
Fig S3A''
	Relative protein abundance (H3K4=9me3)
daf-2	0.68
daf-2; aak(0)	1.46
daf-2; aak(0); rr166	1.1
Fig S3B
	H3K4me3/DAPI per nucleus
daf-2	0.505	0.575	0.67	0.65	0.665	0.775	0.88	0.84	0.955	1.05	1.055	1.055	1.11	1.14	1.19	1.195	1.21	1.285	1.4	1.465	1.58	1.67	1.685	1.755	1.84
Fig S3C
	H3K4me9/DAPI per nucleus
daf-2	1.175	1.085	1.07	0.985	0.995	1.115	1.175	0.995	0.97	1.09	1.03	1.065	1.055	0.965	1.08	0.99	1.185	1.015	1.145	1	1.05	1.16	1.05
Fig S3B'
	H3K4me3/DAPI per nucleus
daf-2; aak(0)	1.275	1.36	1.44	1.36	1.345	1.5	1.48	1.5	1.475	1.59	1.645	1.65	1.69	1.725	1.705	1.835	1.815	1.845	1.925	2.005	2.08	1.985	1.965	1.96	1.93
Fig S3C'
	H3K4me9/DAPI per nucleus
daf-2; aak(0)	1.475	1.59	1.6	1.81	1.93	1.75	1.72	1.735	1.685	1.82	1.74	1.77	1.8	1.825	1.735	1.775	1.835	1.91	1.69	1.67	1.835	1.845	1.76
Fig S3B''
	H3K4me3/DAPI per nucleus
daf-2; aak(0); rr166	1.1	1.06	1.08	1.1	1.12	1.07	1.09	1.1	1.2	1.15	1.4	1.22	1.28	1.32	1.45	1.56	1.66	1.7	1.76	1.7	1.79	1.81
Fig S3C''
	H3K4me9/DAPI per nucleus
daf-2; aak(0); rr166	1.14	1.15	1.105	1.07	1.16	1.03	1.1	1.22	0.935	1.07	1.125	1.03	1.04	1.185	1.2605	1.1295	0.97	0.99	1.055	1.045	0.925	1.07	1.125

## Sheet: Fig S5
Figure S5
Fig S5A
	% egg laying post-dauer animals
daf-2; aak(0); rr166	91
daf-2; aak(0); tbc-7; Ex[myo-3::tbc-7] line 1	90
daf-2; aak(0); tbc-7; Ex[myo-3::tbc-7] line 2	86
daf-2; aak(0); tbc-7; Ex[myo-3::tbc-7] line 3	96
Fig S5B
	% egg laying post-dauer animals
daf-2; aak(0); rr166	91
daf-2; aak(0); tbc-7; Ex[sulp-5::tbc-7] line 1	86
daf-2; aak(0); tbc-7; Ex[sulp-5::tbc-7] line 2	92
daf-2; aak(0); tbc-7; Ex[sulp-5::tbc-7] line 3	86

## Sheet: Fig S6
Figure S6
Fig S6A
	% egg laying post-dauer animals
	L4440	rab-7(RNAi)	rab-10(RNAi)
daf-2; aak(0); tbc-7 Whole animal	80	12	20
daf-2; aak(0); tbc-7 Germline	84	80	42
daf-2; aak(0); tbc-7 Neuronal	87	0	84

[truncated: 1 more sheets: Fig S7]
